# Supplementary material for: Evaluation of the National cervical cancer surveillance program in Bangladesh: Performance, strengths, and opportunities for improvement
Source: PLOS Glob Public Health. 2025 May 9;5(5):e0004595. doi: 10.1371/journal.pgph.0004595 (PMC12064025; doi:10.1371/journal.pgph.0004595)
Supplement: S1 Data — (XLSX) [file pgph.0004595.s003.xlsx]

## Sheet: Respondents response for attrib
gender	Age	date_of_interview	Duration_work	Category	Time_given_for_surveillance	Trained_Human_team	Difficulty_identify_case	staff_required_moretime	Any_unnecessary_step	Acess_chane_pass	team_acess_to_edit	Changes_case_definition	Change_registry	Change_reporting_system	Privacy_Confidentiality	Participant_willingness	Floating_population	Marginalized_population	support_team_programme	Persistant_human_resource	numer_poweroutage_week	Alternate_powersupply	appointment_humanteam	Equipment_logistics	Availability_SOP	Availability_Registry_From	Availability_staff_from_fill	availability_referal_form	Availability_Computer	Availability_of_funding	time_needed_computer_repair	Availability_internet_facility	Report_generation	report_dissemination	Sop_easy_LK	Case_definitionez_lk	Collecting_data_nottime_lk	followup_easy	Dataflow_easy_lk	Reporting_easy_lk	Provider_acceeptibility_lk	Satisfied_acceptibility_lk	Participant_acceptibility_lk	satisfaction_existing_HR	System_confidentiality_lk	adapted_challanges	useful_prevention	similar_system_considertion	usefulness_lk
Female	64			Project Director	30
Male	58			Chief HDU MIS	2400
Female	24	06.06.2023	0.2	SSN	1200	Yes	No	No	No	No	Limited Acess	No	No	No	Yes	Yes	Yes	Yes	Yes	Yes	10	No	No	Yes	Yes	Yes	Yes	Yes	No	No	30	No	Yes	Yes	Strongly Agree	Strongly Agree	Strongly Agree	Strongly Agree	Strongly Agree	Strongly Agree	Strongly Agree	Neutral	Disagree	Strongly Agree	Strongly Agree	Strongly Agree	Strongly Agree	Strongly Agree	very useful
Male	54	11.06.2023	0.5	Director	120	Yes	No	Yes	No	No	Limited Acess	No	Yes	Yes	Yes	Yes	Yes	Yes	Yes	Yes	5	Yes	No	Yes	Yes	Yes	Yes	Yes	No	No	1	No	Yes	Yes	Strongly Agree	Strongly Agree	Strongly Agree	Disagree	Strongly Agree	Strongly Agree	Strongly Agree	Agree	Disagree	Strongly Agree	Strongly Agree	Strongly Agree	Strongly Agree	Strongly Agree	very useful
Male	42	16.04.2023	1	UHFPO	60	Yes	No	Yes	No	No	Limited Acess	No	No	Yes	Yes	Yes	No	Yes	Yes	Yes	10	Yes	No	Yes	Yes	Yes	Yes	Yes	No	No	45	No	Yes	Yes	Strongly Agree	Strongly Agree	Neutral	Disagree	Agree	Strongly Agree	Strongly Agree	Strongly Agree	Disagree	Disagree	Strongly Agree	Strongly Agree	Strongly Agree	Strongly Agree	very useful
Male	45	07.06.2023	1.5	Suprindent	120	Yes	No	No	No	Yes	Limited Acess	No	No	No	Yes	Yes	Yes	Yes	Yes	Yes	7	Yes	No	Yes	Yes	Yes	Yes	Yes	No	No	30	No	Yes	Yes	Strongly Agree	Strongly Agree	Strongly Agree	Strongly Agree	Disagree	Strongly Agree	Strongly Agree	Strongly Agree	Agree	Strongly Agree	Strongly Agree	Strongly Agree	Strongly Agree	Strongly Agree	very useful
Male	35	12.06.2023	1.5	UHFPO	120	Yes	No	Yes	No	No	Limited Acess	Yes	Yes	Yes	Yes	Yes	Yes	Yes	Yes	Yes	10	No	No	Yes	Yes	Yes	Yes	Yes	No	No	7	No	Yes	Yes	Strongly Agree	Strongly Agree	Neutral	Agree	Strongly Agree	Strongly Agree	Strongly Agree	Strongly Agree	Disagree	Agree	Strongly Agree	Strongly Agree	Strongly Agree	Strongly Agree	very useful
Male	55	31.05.2023	2	Director	120	Yes	No	No	No	No	Limited Acess	No	Yes	Yes	Yes	Yes	Yes	Yes	Yes	Yes	5	Yes	No	Yes	Yes	Yes	Yes	Yes	No	No	1	No	Yes	Yes	Strongly Agree	Strongly Agree	Strongly Agree	Strongly Agree	Strongly Agree	Strongly Agree	Strongly Agree	Neutral	Neutral	Agree	Strongly Agree	Strongly Agree	Strongly Agree	Strongly Agree	somewhat useful
Male	25	11.06.2023	2	CHCP	180	Yes	Yes	No	No	No		Yes	Yes	Yes	Yes	Yes	No	Yes	Yes		5	No		Yes	Yes	Yes	Yes	Yes	No	No	30	No			Strongly Agree	Strongly Agree	Disagree	Disagree	Strongly Agree	Strongly Agree	Strongly Agree	Strongly Agree	Neutral	Strongly Agree	Strongly Agree	Strongly Agree	Strongly Agree	Strongly Agree	very useful
Female	24	11.06.2023	2	Health Assistant	180	Yes	No	No	No			No	Yes	Yes	Yes	Yes	Yes	Yes	Yes					Yes	Yes	Yes	Yes	Yes	No	No					Strongly Agree	Strongly Agree	Disagree	Disagree	Strongly Agree	Strongly Agree	Strongly Agree	Disagree	Disagree	Strongly Agree	Strongly Agree	Strongly Agree	Strongly Agree	Strongly Agree	very useful
Male	40	06.06.2023	3	UHFPO	240	Yes	No	No	No	No	Limited Acess	Yes	No	Yes	Yes	Yes	Yes	Yes	Yes	Yes	10	No	No	Yes	Yes	Yes	Yes	Yes	No	No	30	No	Yes	Yes	Strongly Agree	Strongly Agree	Strongly Agree	Neutral	Strongly Agree	Strongly Agree	Strongly Agree	Neutral	Disagree	Disagree	Strongly Agree	Strongly Agree	Strongly Agree	Strongly Agree	somewhat useful
Female	25	07.06.2023	3	SSN	2400	Yes	No	No	No	No	Limited Acess	Yes	Yes	Yes	Yes	Yes	Yes	Yes	Yes	Yes	5	Yes	No	Yes	Yes	Yes	Yes	Yes	Yes	No	7	No	Yes	Yes	Strongly Agree	Strongly Agree	Agree	Disagree	Strongly Agree	Strongly Agree	Strongly Agree	Agree	Neutral	Strongly Agree	Strongly Agree	Strongly Agree	Strongly Agree	Strongly Agree	very useful
Female	25	07.06.2023	3	SSN	2400	Yes	No	No	No	No	Limited Acess	No	Yes	Yes	Yes	Yes	Yes	Yes	Yes	Yes	10	Yes	No	Yes	Yes	Yes	Yes	Yes	Yes	No	7	No	Yes	Yes	Agree	Strongly Agree	Strongly Agree	Disagree	Strongly Agree	Strongly Agree	Strongly Agree	Strongly Agree	Agree	Agree	Strongly Agree	Strongly Agree	Strongly Agree	Strongly Agree	very useful
Female	34	01.06.2023	3	CHCP	360	Yes	No	No	No	No		Yes	Yes	Yes	Yes	Yes	Yes	Yes	Yes		7	No		Yes	Yes	Yes	Yes	Yes	No	No	180	No			Strongly Agree	Strongly Agree	Strongly Agree	Disagree	Strongly Agree	Strongly Agree	Strongly Agree	Strongly Agree	Agree	Disagree	Strongly Agree	Strongly Agree	Strongly Agree	Strongly Agree	very useful
Male	28	01.06.2023	3	CHCP	360	Yes	No	Yes	No	No		Yes	Yes	Yes	Yes	Yes	No	Yes	Yes		10	No		Yes	Yes	Yes	Yes	Yes	Yes	No	90	No			Strongly Agree	Strongly Agree	Strongly Agree	Disagree	Strongly Agree	Strongly Agree	Strongly Agree	Disagree	Neutral	Disagree	Strongly Agree	Agree	Strongly Agree	Strongly Agree	very useful
Male	25	11.06.2023	3	Health Assistant	180	Yes	No	Yes	No			No	Yes	Yes	Yes	Yes	No	Yes	Yes					Yes	Yes	Yes	Yes	Yes	No	No					Strongly Agree	Strongly Agree	Disagree	Disagree	Strongly Agree	Strongly Agree	Strongly Agree	Disagree	Disagree	Strongly Agree	Strongly Agree	Strongly Agree	Strongly Agree	Strongly Agree	very useful
Female	40	01.06.2023	3.5	UHFPO	120	Yes	No	Yes	No	Yes	Limited Acess	No	Yes	Yes	Yes	Yes	Yes	Yes	Yes	No	10	Yes	No	Yes	Yes	Yes	Yes	Yes	No	No	30	No	Yes	Yes	Agree	Agree	Disagree	Disagree	Agree	Agree	Agree	Neutral	Neutral	Agree	Strongly Agree	Strongly Agree	Strongly Agree	Strongly Agree	very useful
Male	46	18.06.2023	4	Colposcopist	1200	Yes	No	Yes	No	No	Limited Acess	Yes	Yes	Yes	Yes	Yes	Yes	Yes	Yes	Yes	10	Yes	No	Yes	Yes	Yes	Yes	Yes	Yes	No	7	No	Yes	Yes	Strongly Agree	Strongly Agree	Strongly Agree	Strongly Agree	Strongly Agree	Strongly Agree	Strongly Agree	Agree	Neutral	Agree	Strongly Agree	Strongly Agree	Strongly Agree	Strongly Agree	very useful
Female	36	12.06.2023	4	Colposcopist	120	Yes	No	Yes	No	No	Limited Acess	No	Yes	Yes	Yes	Yes	No	Yes	Yes	Yes	15	No	No	Yes	Yes	Yes	Yes	Yes	No	No	7	No	Yes	Yes	Strongly Agree	Disagree	Strongly Agree	Disagree	Strongly Agree	Strongly Agree	Strongly Agree	Agree	Agree	Agree	Strongly Agree	Strongly Agree	Strongly Agree	Strongly Agree	very useful
Female	32	06.06.2023	4	Health Assistant	200	Yes	No	Yes	No			No	Yes	Yes	Yes	Yes	No	Yes	Yes					Yes	Yes	Yes	Yes	Yes	No	No					Strongly Agree	Strongly Agree	Agree	Strongly Agree	Agree	Strongly Agree	Strongly Agree	Strongly Agree	Disagree	Strongly Agree	Strongly Agree	Strongly Agree	Strongly Agree	Strongly Agree	very useful
Male	52	18.06.2023	5	Director	60	Yes	No	No	No	No	Limited Acess	No	Yes	Yes	Yes	Yes	No	Yes	Yes	Yes	2	Yes	No	Yes	Yes	Yes	Yes	Yes	No	No	7	No	Yes	Yes	Strongly Agree	Strongly Agree	Strongly Agree	Agree	Strongly Agree	Strongly Agree	Agree	Agree	Agree	Agree	Strongly Agree	Strongly Agree	Strongly Agree	Strongly Agree	very useful
Female	38	31.05.2023	5	Colposcopist	120	Yes	No	Yes	No	No	Limited Acess	No	Yes	Yes	Yes	Yes	Yes	Yes	Yes	Yes	5	No	No	Yes	Yes	Yes	Yes	Yes	No	No	365	No	Yes	Yes	Neutral	Agree	Disagree	Agree	Agree	Strongly Agree	Strongly Agree	Strongly Agree	Agree	Neutral	Neutral	Agree	Strongly Agree	Strongly Agree	very useful
Female	35	18.06.2023	5	SSN	480	Yes	No	Yes	No	No	Limited Acess	Yes	Yes	Yes	Yes	Yes	Yes	Yes	Yes	Yes	5	Yes	No	Yes	Yes	Yes	Yes	Yes	Yes	No	15	No	Yes	Yes	Strongly Agree	Strongly Agree	Strongly Agree	Strongly Agree	Strongly Agree	Strongly Agree	Agree	Agree	Strongly Disagree	Agree	Agree	Strongly Agree	Strongly Agree	Strongly Agree	very useful
Female	28	11.06.2023	5	SSN	1200	Yes	No	Yes	No	No	Limited Acess	Yes	Yes	Yes	Yes	Yes	Yes	Yes	Yes	Yes	5	Yes	No	Yes	Yes	Yes	Yes	Yes	Yes	No	10	No	Yes	Yes	Strongly Agree	Strongly Agree	Disagree	Disagree	Strongly Agree	Strongly Agree	Strongly Agree	Agree	Neutral	Strongly Agree	Strongly Agree	Strongly Agree	Strongly Agree	Strongly Agree	very useful
Female	30	01.06.2023	5	SSN	1600	Yes	No	Yes	No	No	Limited Acess	Yes	Yes	Yes	Yes	Yes	Yes	Yes	Yes	Yes	10	No	No	Yes	Yes	Yes	Yes	Yes	No	No	30	No	Yes	Yes	Strongly Agree	Strongly Agree	Strongly Agree	Agree	Strongly Agree	Strongly Agree	Strongly Agree	Agree	Neutral	Agree	Strongly Agree	Strongly Agree	Strongly Agree	Strongly Agree	very useful
Female	28	16.04.2023	5	SSN	600	Yes	Yes	No	No	No	Limited Acess	Yes	Yes	Yes	Yes	Yes	Yes	Yes	Yes	Yes	10	No	Yes	Yes	Yes	Yes	Yes	Yes	No	No	0	No	Yes	Yes	Strongly Agree	Strongly Agree	Strongly Disagree	Strongly Disagree	Disagree	Strongly Agree	Strongly Agree	Strongly Agree	Disagree	Agree	Strongly Agree	Strongly Agree	Strongly Agree	Strongly Agree	very useful
Female	35	11.06.2023	5	CHCP	120	Yes	No	No	No	No		No	Yes	Yes	Yes	Yes	Yes	Yes	Yes		8	No		Yes	Yes	Yes	Yes	Yes	No	No	6	No			Strongly Disagree	Strongly Disagree	Disagree	Neutral	Strongly Agree	Strongly Agree	Strongly Agree	Strongly Agree	Neutral	Strongly Agree	Strongly Agree	Strongly Agree	Strongly Agree	Strongly Agree	very useful
Male	30	06.06.2023	5	CHCP	120	Yes	Yes	No	No	No		No	Yes	Yes	Yes	Yes	No	Yes	Yes		5	No		Yes	Yes	Yes	Yes	Yes	No	No	30	No			Strongly Agree	Strongly Agree	Strongly Agree	Strongly Agree	Strongly Agree	Strongly Agree	Strongly Agree	Strongly Agree	Neutral	Strongly Agree	Strongly Agree	Strongly Agree	Agree	Strongly Agree	very useful
Female	32	06.06.2023	5	CHCP	120	Yes	No	No	No	No		No	Yes	Yes	Yes	Yes	Yes	Yes	Yes		10	No		Yes	Yes	Yes	Yes	Yes	No	No	365	No			Strongly Disagree	Strongly Disagree	Strongly Disagree	Strongly Disagree	Strongly Disagree	Strongly Disagree	Strongly Disagree	Strongly Disagree	Disagree	Strongly Agree	Strongly Agree	Strongly Agree	Strongly Agree	Strongly Agree	very useful
Female	28	06.06.2023	5	CHCP	120	Yes	No	No	No	No		No	Yes	Yes	Yes	Yes	Yes	Yes	Yes		10	No		Yes	Yes	Yes	Yes	Yes	No	No	365	No			Strongly Disagree	Strongly Disagree	Strongly Disagree	Strongly Disagree	Strongly Disagree	Strongly Disagree	Strongly Disagree	Strongly Disagree	Disagree	Strongly Agree	Strongly Agree	Strongly Agree	Strongly Agree	Strongly Agree	very useful
Male	30	06.06.2023	5	Health Assistant	120	Yes	No	Yes	No			Yes	Yes	Yes	Yes	Yes	Yes	Yes	Yes					Yes	Yes	Yes	Yes	Yes	No	No					Strongly Agree	Strongly Agree	Strongly Agree	Agree	Strongly Agree	Strongly Agree	Neutral	Strongly Agree	Strongly Agree	Neutral	Strongly Agree	Strongly Agree	Strongly Agree	Strongly Agree	very useful
Female	35	16.04.2023	5	Health Assistant	120	Yes	No	Yes	No			Yes	Yes	Yes	Yes	Yes	Yes	Yes	Yes					Yes	Yes	Yes	Yes	Yes	No	No					Strongly Agree	Strongly Agree	Strongly Agree	Agree	Strongly Agree	Strongly Agree	Neutral	Strongly Agree	Strongly Agree	Neutral	Strongly Agree	Strongly Agree	Strongly Agree	Strongly Agree	very useful
Female	28	11.06.2023	8	SSN	2400	Yes	No	Yes	No	No	Limited Acess	No	Yes	Yes	Yes	Yes	Yes	Yes	Yes	Yes	5	Yes	No	Yes	Yes	Yes	Yes	Yes	Yes	No	10	No	Yes	Yes	Strongly Agree	Strongly Agree	Disagree	Disagree	Strongly Agree	Strongly Agree	Strongly Agree	Agree	Disagree	Strongly Agree	Strongly Agree	Strongly Agree	Strongly Agree	Strongly Agree	very useful
Female	33	06.06.2023	8	SSN	180	Yes	No	Yes	No	No	Limited Acess	Yes	Yes	Yes	Yes	Yes	Yes	Yes	Yes	Yes	10	No	No	Yes	Yes	Yes	Yes	Yes	No	No	30	No	Yes	Yes	Strongly Agree	Strongly Agree	Strongly Agree	Agree	Strongly Agree	Strongly Agree	Strongly Agree	Agree	Neutral	Agree	Strongly Agree	Strongly Agree	Strongly Agree	Strongly Agree	very useful
Female	35	31.05.2023	8	SSN	1860	Yes	No	No	No	No	Limited Acess	No	Yes	Yes	Yes	Yes	Yes	Yes	Yes	Yes	2	No	No	Yes	Yes	Yes	Yes	Yes	No	No	1	No	Yes	Yes	Strongly Agree	Strongly Agree	Strongly Agree	Strongly Agree	Strongly Agree	Strongly Agree	Strongly Agree	Neutral	Disagree	Strongly Agree	Strongly Agree	Strongly Agree	Strongly Agree	Strongly Agree	very useful
Male	40	31.05.2023	8	Health Assistant	360	No	No	No	No			Yes	Yes	Yes	Yes	Yes	Yes	Yes	Yes					Yes	Yes	Yes	Yes	Yes	No	No					Disagree	Strongly Agree	Disagree	Disagree	Strongly Agree	Strongly Agree	Strongly Agree	Strongly Agree	Neutral	Strongly Agree	Strongly Agree	Strongly Agree	Strongly Agree	Strongly Agree	very useful
Female	42	07.06.2023	10	Colposcopist	600	Yes	No	No	No	No	Limited Acess	Yes	Yes	Yes	Yes	Yes	Yes	Yes	Yes	Yes	8	Yes	No	Yes	Yes	Yes	Yes	Yes	Yes	No	7	No	Yes	Yes	Strongly Agree	Strongly Agree	Strongly Agree	Disagree	Strongly Agree	Strongly Agree	Strongly Agree	Agree	Neutral	Strongly Agree	Strongly Agree	Strongly Agree	Agree	Strongly Agree	very useful
Female	48	31.05.2023	11	Colposcopist	480	Yes	No	Yes	No	No	Limited Acess	Yes	Yes	Yes	Yes	Yes	Yes	Yes	Yes	Yes	5	Yes	No	Yes	Yes	Yes	Yes	Yes	No	No	1	No	Yes	Yes	Strongly Agree	Strongly Agree	Disagree	Disagree	Agree	Strongly Agree	Strongly Agree	Strongly Agree	Neutral	Disagree	Strongly Agree	Strongly Agree	Strongly Agree	Strongly Agree	very useful
Female	48	01.06.2023	11	SSN	1800	Yes	No	No	No	No	Limited Acess	Yes	Yes	Yes	Yes	Yes	Yes	Yes	Yes	Yes	8	No	No	Yes	Yes	Yes	Yes	Yes	No	No	1	No	Yes	Yes	Strongly Agree	Strongly Agree	Strongly Agree	Strongly Agree	Strongly Agree	Strongly Agree	Strongly Agree	Strongly Agree	Agree	Strongly Agree	Strongly Agree	Strongly Agree	Strongly Agree	Strongly Agree	very useful
Female	34	11.06.2023	12	SSN	2400	Yes	Yes	Yes	No	No	Limited Acess	Yes	Yes	Yes	Yes	Yes	Yes	Yes	Yes	Yes	5	Yes	No	Yes	Yes	Yes	Yes	Yes	No	No	1	No	Yes	Yes	Strongly Agree	Strongly Agree	Strongly Agree	Disagree	Strongly Agree	Strongly Agree	Strongly Agree	Strongly Agree	Agree	Agree	Strongly Agree	Strongly Agree	Strongly Agree	Strongly Agree	very useful
Female	52	18.06.2023	14	Colposcopist	600	Yes	No	No	No	No	Limited Acess	Yes	Yes	Yes	Yes	Yes	No	Yes	Yes	Yes	10	Yes	No	Yes	Yes	Yes	Yes	Yes	Yes		7	No	Yes	Yes	Strongly Agree	Strongly Agree	Strongly Agree	Strongly Agree	Strongly Agree	Strongly Agree	Strongly Agree	Strongly Agree	Disagree	Agree	Strongly Agree	Strongly Agree	Strongly Agree	Strongly Agree	very useful
Female	55	18.06.2023	15	SSN	480	Yes	Yes	No	No	No	Limited Acess	No	Yes	Yes	Yes	Yes	Yes	Yes	Yes	Yes	2	Yes	No	Yes	Yes	Yes	Yes	Yes	Yes	No	15	No	Yes	Yes	Strongly Agree	Strongly Agree	Disagree	Strongly Agree	Strongly Agree	Strongly Agree	Strongly Agree	Strongly Agree	Agree	Disagree	Strongly Agree	Strongly Agree	Strongly Agree	Strongly Agree	very useful
[truncated: 1 more columns]
